# Supplementary material for: Mapping of the bs5 and bs6 non-race-specific recessive resistances against bacterial spot of pepper
Source: Front Plant Sci. 2023 May 19;14:1061803. doi: 10.3389/fpls.2023.1061803 (PMC10235544; doi:10.3389/fpls.2023.1061803)
Supplement: Supplementary file 1 [file DataSheet_1.zip]

Archive with 3 entries (3 files):
- Supplementary alignments.pdf
- Supplementary figures.pdf
- Supplementary tables.xlsx
