# Supplementary material for: Mapping of the bs5 and bs6 non-race-specific recessive resistances against bacterial spot of pepper
Source: Front Plant Sci. 2023 May 19;14:1061803. doi: 10.3389/fpls.2023.1061803 (PMC10235544; doi:10.3389/fpls.2023.1061803)
Supplement: Supplementary file 1 [file DataSheet_1.zip › Supplementary tables.xlsx]

## Sheet: Table S1
Table S1. Outline of TASSEL 3.0 Genotyping by Sequencing (GBS) pipeline for analysis of bs5 raw data.
GBS pipeline steps	Arguments	Outputs
FastqToTagCountPlugin	-e ApeKI	Total reads: 169,398,995
		Good barcode reads: 151,581,945
		Tags counted: 4,760,410
MergedMultipleTagCountPlugin	-c 5	Tags remaining: 487,056
AlignmentToReferenceBWA
⦁ bwa index
⦁ bwa aln
⦁ bwa samse
SAMConverterPlugin
FastqToTBTPlugin
MergeTagsByTaxaFilesPlugin	-x	96 taxa reduced to 94 taxa
TagsToSNPByAlignmentPlugin	-mnMAF 0.02	Total SNPs: 11408
	-mnMAC 20	1: 1,098	2: 661	3: 1,386
		4: 983	5: 1,165	6: 1,082
		7: 879	8: 540	9: 680
		10: 1,011	11: 985	12: 938
MergeDuplicateSNPsPlugin	-callHets	Total SNPs: 10738
	-misMat 1.0	1: 1,048	2: 633	3: 1,301
		4: 896	5: 1,087	6: 1,028
		7: 820	8: 512	9: 653
		10: 966	11: 917	12: 877
GBSHapMapFiltersPlugin	-mnTCov 0.10	Total taxa: 91
	-mnScov 0.10	SNP sites excluded: 0
SNP filtering by TASSEL GUI	Min count 90	SNP with no missing data: 2,098
	Min freq 0.0	Polymorphic between parents: 101
	Max freq 1.0

## Sheet: Table S2
Table S2. Genotypes of 88 (ECW x 50R) F2 plants at 101 SNPs identified by Genotyping by Sequencing, and phenotype of these plants upon infiltration with Xanthomonas euvesicatoria race 6 (strain Xv157). True Skill Statics (TSS) values are provided in the bottom.
Plant phenotype	SNP001	SNP002	SNP003	SNP004	SNP005	SNP006	SNP007	SNP008	SNP009	SNP010	SNP011	SNP012	SNP013	SNP014	SNP015	SNP016	SNP017	SNP018	SNP019	SNP020	SNP021	SNP022	SNP023	SNP024	SNP025	SNP026	SNP027	SNP028	SNP029	SNP030	SNP031	SNP032	SNP033	SNP034	SNP035	SNP036	SNP037	SNP038	SNP039	SNP040	SNP041	SNP042	SNP043	SNP044	SNP045	SNP046	SNP047	SNP048	SNP049
Resistant	0	2	2	2	2	2	2	-	2	2	2	2	2	2	2	2	-	-	2	2	2	1	1	-	-	1	-	-	2	2	-	2	2	2	2	-	1	1	0	1	0	0	2	0	0	0	-	0	2
	1	2	2	2	2	2	2	2	2	2	2	2	2	2	2	2	2	2	2	2	2	2	2	2	2	1	1	1	1	1	1	1	1	2	1	1	1	1	1	1	1	2	1	1	2	2	2	2	2
	0	2	2	2	-	2	2	2	2	2	2	2	-	-	2	2	0	0	0	0	0	0	0	0	0	1	2	2	0	1	2	1	1	2	1	1	1	1	0	1	1	2	1	1	2	1	-	0	1
	1	2	2	2	2	2	2	2	2	2	2	2	2	2	2	2	2	2	2	2	2	2	1	1	1	1	1	1	1	1	1	2	1	1	1	1	1	1	1	1	1	2	1	2	1	1	1	1	1
	0	2	2	2	2	2	2	1	1	1	1	1	1	1	1	1	0	0	0	0	0	0	0	0	0	2	2	2	2	2	2	2	2	2	2	1	1	1	1	1	1	1	1	1	1	1	1	1	1
	1	2	2	2	2	2	2	2	2	2	2	2	2	2	2	2	1	1	1	1	1	1	1	1	1	1	1	1	1	1	0	1	2	1	1	1	0	0	0	0	0	0	0	0	0	0	0	0	0
	1	2	2	2	2	1	2	2	2	2	2	2	2	2	2	2	2	2	2	2	1	1	1	1	1	2	2	2	2	2	2	2	2	2	2	2	1	1	1	1	1	0	1	1	1	1	1	1	2
	2	2	2	2	2	2	2	1	1	1	1	1	1	1	1	1	0	0	0	0	0	0	0	0	0	1	2	2	1	1	1	1	2	2	2	2	1	1	1	1	1	1	1	1	2	2	2	2	2
	1	2	2	2	2	2	2	2	2	2	2	2	2	2	2	2	1	1	1	1	1	1	1	1	1	2	2	2	2	2	2	2	2	2	2	2	1	1	1	1	1	0	1	2	2	2	2	2	2
	1	2	2	2	2	2	2	2	2	2	2	2	2	2	2	2	2	2	2	2	2	1	1	1	1	0	0	0	0	0	0	0	1	1	1	2	2	2	2	2	2	2	2	2	0	0	0	0	0
	2	2	2	2	2	2	2	-	2	1	2	2	2	2	2	2	-	-	2	2	-	2	2	2	-	2	2	2	2	2	2	2	2	2	2	0	0	0	0	1	-	-	0	0	-	-	0	-	-
	0	2	2	2	2	2	2	2	2	2	2	2	2	2	2	2	1	1	1	1	1	1	1	1	1	0	0	0	0	0	0	0	1	1	1	0	0	0	0	0	0	1	0	0	2	2	2	2	2
	1	2	2	2	2	2	2	1	1	1	1	1	1	1	1	1	1	1	1	1	1	1	1	1	1	2	2	2	2	2	2	2	1	1	1	1	1	1	1	1	1	1	1	1	1	1	1	1	1
	1	2	2	2	2	2	2	2	2	2	2	2	2	2	2	2	1	1	1	1	2	2	2	2	2	1	1	1	1	1	1	1	0	0	0	1	1	1	1	1	1	1	1	1	0	0	0	0	0
	0	2	2	2	2	2	2	2	2	2	2	2	2	2	2	2	-	-	1	1	-	1	1	-	1	1	1	1	0	2	2	-	2	2	1	0	0	0	-	0	0	-	0	2	1	2	2	1	0
	1	2	2	2	-	2	2	2	-	2	2	2	-	-	2	2	2	2	2	2	2	1	1	1	1	1	1	1	1	1	0	1	0	0	0	1	1	1	1	1	1	0	1	1	2	2	2	2	2
	0	2	2	2	-	2	2	2	2	2	2	2	-	-	2	2	2	2	2	2	2	2	2	2	2	1	1	1	0	1	1	1	2	2	1	2	1	1	1	1	1	1	2	2	0	0	0	0	0
	1	2	2	2	2	2	2	0	2	1	1	1	0	0	1	1	2	2	2	2	2	2	2	2	2	1	1	1	2	1	2	1	1	2	1	1	1	1	1	1	1	0	1	1	1	1	1	1	1
Susceptible	0	2	1	1	1	1	1	1	0	1	1	1	1	1	1	2	2	2	2	2	2	2	2	2	2	0	0	0	0	0	0	0	0	0	0	2	2	2	2	2	2	2	2	2	0	1	0	1	1
	2	1	1	1	1	0	1	1	1	1	1	1	1	1	1	1	1	1	1	1	0	0	0	0	0	1	2	2	2	2	2	2	2	2	2	2	2	2	2	2	2	2	2	2	1	1	1	1	1
	1	1	2	1	1	1	1	1	1	1	1	1	1	1	1	1	1	1	1	0	1	1	1	1	1	0	0	0	0	0	0	0	2	2	1	0	0	0	0	0	0	2	0	1	2	2	2	2	2
	0	-	1	1	1	1	1	2	-	1	1	1	1	1	1	1	0	0	1	1	1	1	1	0	0	1	0	0	2	1	0	1	1	2	1	-	2	2	2	2	2	2	2	2	2	2	1	2	2
	0	0	0	1	0	0	1	0	2	1	1	1	0	0	1	-	2	2	2	2	1	1	1	0	0	0	-	-	0	0	0	1	0	1	1	1	1	1	1	2	1	2	1	2	1	0	0	0	0
	2	0	1	1	2	1	1	1	1	1	1	1	0	0	1	1	2	2	0	0	2	2	2	2	2	2	2	2	2	2	2	2	2	2	2	0	1	1	1	1	1	2	0	1	2	2	2	2	2
	1	0	0	0	0	0	0	0	0	0	0	0	0	0	0	0	1	1	1	2	0	1	1	1	1	1	2	2	1	1	0	1	1	1	1	1	1	1	2	1	1	2	1	2	1	0	0	1	1
	1	1	0	0	0	0	1	0	2	0	-	-	1	1	-	1	1	1	0	0	2	2	2	2	2	1	2	2	0	2	1	2	0	0	0	1	-	-	-	1	0	1	1	-	1	0	0	0	-
	0	1	1	1	1	1	1	1	1	1	1	1	1	1	1	1	1	1	1	1	2	2	2	2	2	1	1	1	1	1	1	1	1	1	1	1	1	1	0	0	1	0	1	0	1	1	1	1	1
	1	0	0	0	0	0	0	0	0	0	0	0	0	0	0	0	0	0	0	0	0	0	0	0	0	0	0	0	0	0	0	0	1	1	1	1	1	1	1	1	1	2	1	1	0	0	0	0	0
	2	0	0	0	0	0	0	0	0	0	0	0	0	0	0	0	1	1	1	1	1	1	1	1	1	1	0	0	1	1	1	1	0	0	0	1	1	1	0	1	1	1	1	1	2	2	2	2	2
	1	1	1	1	1	1	1	2	2	2	2	2	2	2	2	2	2	2	2	2	2	2	2	2	2	2	2	2	2	2	2	2	2	2	2	2	2	2	2	2	2	2	2	2	1	1	1	2	2
	1	1	1	1	1	1	1	1	0	1	1	1	1	1	1	1	0	0	0	0	0	0	0	0	0	1	0	0	1	1	1	1	1	1	1	1	1	1	1	1	1	1	1	1	1	1	1	0	1
	1	0	0	0	0	0	0	0	0	0	0	0	0	0	0	0	1	1	1	1	1	1	1	1	1	2	2	2	2	2	2	2	2	2	2	1	2	2	2	2	2	2	2	2	1	1	1	1	1
	2	0	0	0	0	0	0	0	0	0	0	0	0	0	0	0	1	1	1	1	1	1	1	0	1	2	2	2	2	2	2	2	2	2	2	2	2	2	2	2	2	2	2	2	0	0	0	0	0
	1	2	1	1	0	1	1	1	2	1	1	1	0	0	1	2	1	1	1	1	1	1	1	0	1	1	1	1	0	1	0	1	2	2	2	0	1	1	0	1	1	1	1	1	2	2	2	2	2
	2	0	1	1	1	0	1	1	1	1	1	1	1	1	1	1	2	2	2	2	2	2	2	2	2	1	0	0	0	0	0	0	0	0	0	0	0	0	0	0	0	0	0	0	0	0	0	0	0
	1	0	0	0	0	0	0	0	0	0	0	0	0	0	0	0	0	0	0	0	1	1	1	1	1	1	1	1	1	1	1	1	1	1	1	2	1	1	1	1	1	1	1	1	1	1	1	1	1
	2	1	2	1	1	0	1	1	2	1	1	1	1	1	1	1	0	0	0	0	0	0	0	0	0	1	1	1	1	1	1	1	2	2	2	2	2	2	2	2	2	2	2	2	1	1	0	1	1
	1	1	1	1	1	1	1	1	1	1	1	1	1	1	1	1	1	1	1	1	1	1	2	2	2	1	1	1	1	1	2	1	1	1	1	0	0	0	0	0	0	0	0	0	1	1	1	1	1
	1	0	0	0	0	0	0	1	2	1	1	1	1	1	1	1	1	1	1	1	1	1	1	1	1	2	2	2	2	2	2	2	2	2	2	0	0	0	0	0	0	0	0	0	2	2	2	2	2
	1	0	1	1	1	1	1	1	1	1	1	1	1	1	1	1	0	0	0	0	1	1	1	1	1	0	0	0	0	0	0	0	0	0	0	1	1	1	1	1	1	2	1	1	0	1	1	1	1
	1	0	0	0	0	0	0	0	0	0	0	0	0	0	0	0	2	2	2	2	2	2	2	2	2	0	0	0	0	0	2	1	1	2	1	1	1	1	1	1	1	1	1	1	1	1	1	1	0
	1	0	0	0	0	0	0	0	0	0	0	0	0	0	0	0	0	0	0	0	0	0	0	0	0	0	0	0	0	0	0	0	0	0	0	0	0	0	0	0	0	0	0	0	1	1	1	1	1
	1	0	0	0	0	0	0	0	0	0	0	0	0	0	0	0	0	0	0	0	1	1	1	1	1	2	1	1	1	1	0	1	1	2	1	1	1	1	1	1	1	1	1	1	1	1	1	1	1
	0	1	0	0	1	1	1	1	1	1	1	1	1	1	1	1	1	1	1	1	1	1	1	1	1	0	0	0	0	0	0	0	1	1	1	1	1	1	1	1	1	1	1	1	1	1	1	1	1
	1	1	1	1	1	1	1	1	0	1	1	1	1	1	1	1	2	2	1	1	1	1	1	1	1	2	2	2	2	2	2	2	2	2	2	1	1	1	1	1	1	1	1	1	0	0	0	0	0
	1	-	1	1	1	1	1	1	1	1	1	1	1	1	1	1	0	0	0	0	0	0	0	0	0	1	1	1	1	1	1	1	1	2	1	0	1	1	1	1	1	0	1	1	0	0	0	0	0
	0	0	0	0	0	0	0	0	0	0	0	0	0	0	0	0	0	0	0	0	0	0	0	0	0	1	1	1	1	1	1	1	2	2	2	2	2	2	2	2	2	2	2	2	1	1	0	1	1
	0	2	1	1	1	0	1	1	1	1	1	1	1	1	1	1	2	2	2	2	2	2	2	2	2	1	2	2	2	2	2	2	2	2	2	0	0	0	0	0	0	0	0	0	0	0	0	0	0
	2	1	1	1	1	1	1	1	1	1	1	1	1	1	1	1	1	1	1	1	1	1	1	1	1	1	1	1	1	1	1	1	2	1	1	0	0	0	0	0	0	1	0	1	0	2	1	1	1
	1	0	0	0	0	0	0	0	0	0	0	0	0	0	0	0	0	0	0	0	0	0	0	0	0	1	1	1	1	1	1	1	0	0	0	0	0	0	0	0	0	0	0	0	0	0	0	0	0
	0	-	2	1	0	0	0	1	1	1	2	2	0	0	1	1	2	2	2	2	-	2	2	2	-	1	-	-	1	1	-	-	-	2	2	-	0	0	-	0	0	-	-	0	-	2	-	0	-
	2	0	0	0	0	0	0	0	0	0	0	0	0	0	0	0	0	0	0	0	0	0	0	0	0	0	0	0	0	0	0	0	1	1	1	0	0	0	0	0	0	0	0	0	2	2	2	2	2
	1	0	0	0	0	0	0	0	0	0	0	0	0	0	0	0	1	1	1	1	1	1	1	1	1	0	0	0	0	0	0	0	0	0	0	0	0	0	0	0	0	0	0	0	0	0	0	0	0
	0	1	1	1	1	1	1	1	1	1	1	1	1	1	1	1	0	0	0	0	0	0	0	0	0	2	2	2	2	2	2	2	1	2	1	1	1	1	1	1	1	1	1	1	1	1	1	1	1
	1	0	0	0	0	0	0	0	0	0	0	0	0	0	0	0	1	1	1	1	1	1	1	1	1	1	1	1	1	1	1	1	1	1	1	0	0	0	0	0	0	0	0	0	0	0	0	0	0
	0	0	1	1	1	0	1	1	1	1	1	1	1	1	1	1	1	1	1	1	1	1	1	1	1	1	1	1	1	1	1	1	1	2	1	1	1	1	1	1	1	1	1	1	1	1	1	1	1
	1	0	0	0	0	0	0	0	0	0	0	0	0	0	0	0	1	1	1	1	1	1	1	1	1	1	1	1	1	1	1	1	1	2	1	2	2	2	2	2	2	2	2	2	1	1	0	1	1
	2	1	1	1	1	1	1	1	0	1	1	1	1	1	1	1	1	1	1	1	2	1	1	1	1	1	2	2	1	1	1	1	1	2	1	2	0	0	0	0	0	0	0	0	1	1	1	1	1
	2	1	1	1	1	1	1	1	1	1	1	1	1	1	1	1	1	1	1	1	1	1	1	1	1	2	2	2	2	2	2	2	1	2	1	0	0	0	0	0	0	0	0	0	0	0	0	0	0
	1	1	1	1	1	1	1	1	1	1	1	1	1	1	1	1	1	1	1	1	1	1	1	1	1	1	1	1	1	1	1	1	2	2	2	2	2	2	2	2	2	2	2	2	1	1	1	1	1
	1	0	0	0	0	0	0	0	0	0	0	0	0	0	0	0	1	1	1	1	1	1	1	1	1	2	2	2	2	2	2	2	2	2	2	1	1	1	1	1	1	2	1	1	1	1	1	1	1
	0	1	1	1	1	1	1	1	1	1	1	1	1	1	1	1	1	1	1	1	0	0	0	0	0	1	1	1	1	1	1	1	2	2	1	1	1	1	1	1	1	1	1	1	2	2	2	2	2
	2	0	0	0	0	0	0	0	0	0	0	0	0	0	0	0	0	0	0	0	0	0	0	0	0	0	0	0	0	0	0	0	2	2	1	2	1	1	2	2	2	2	2	2	0	0	0	0	0
	1	2	1	1	1	1	1	1	2	1	1	1	1	1	1	1	0	0	1	1	1	1	2	1	1	2	2	2	2	2	2	2	2	2	2	1	0	0	0	0	0	0	0	0	1	1	1	1	1
	1	1	1	1	1	1	1	1	1	1	1	1	1	1	1	1	0	0	0	0	0	0	0	0	0	2	2	2	2	2	1	1	1	2	1	0	0	0	0	0	0	2	0	2	1	1	1	1	1
	1	0	0	0	0	0	0	0	0	0	0	0	0	0	0	0	1	1	1	1	1	1	0	0	0	1	0	0	1	1	1	1	1	1	1	2	2	2	2	2	2	2	2	2	1	1	1	1	1
	0	1	1	1	1	1	1	1	1	1	1	1	1	1	1	1	1	1	1	1	0	0	0	0	0	2	2	2	2	2	2	2	2	2	2	0	0	0	0	0	0	0	0	0	1	1	1	1	1
	1	1	1	1	1	1	1	1	2	1	1	1	1	1	1	1	2	2	2	2	2	2	2	2	2	1	0	0	1	1	0	1	1	2	1	1	1	1	1	1	1	2	1	1	0	0	0	0	0
	0	1	1	1	1	1	1	1	1	1	1	1	1	1	1	1	1	1	1	1	1	1	1	0	0	0	0	0	0	0	0	1	0	0	0	1	1	1	1	1	1	1	1	1	0	0	0	0	0
	2	2	1	1	1	1	1	1	1	1	1	1	1	1	1	1	1	1	1	1	1	1	2	2	2	2	2	2	2	2	2	2	2	2	1	1	1	1	1	1	1	1	1	1	0	0	0	0	0
	0	1	1	1	1	1	1	1	1	1	1	1	1	1	1	1	1	1	1	1	0	1	1	0	1	1	1	1	1	1	1	1	1	2	1	2	2	2	2	2	2	2	2	2	0	0	0	0	0
	1	0	0	0	0	0	0	0	0	0	0	0	0	0	0	0	2	2	2	2	2	2	1	1	1	1	1	1	1	1	1	1	1	1	1	1	1	1	1	1	1	1	1	1	2	2	2	2	2
	1	0	0	0	0	0	0	0	0	0	0	0	0	0	0	0	0	0	0	0	0	0	0	0	0	1	2	2	1	1	1	1	1	1	1	1	1	1	1	1	1	1	1	2	0	0	0	0	0
	0	2	1	1	1	1	1	1	2	1	1	1	1	1	1	1	1	1	1	1	1	1	0	0	0	1	1	1	0	1	1	1	2	2	2	1	1	1	1	1	1	1	1	1	1	1	1	1	1
	1	1	1	1	1	1	1	0	0	0	0	0	0	0	0	0	1	1	1	1	1	1	1	1	1	2	1	1	1	1	1	1	0	0	0	2	2	2	2	2	2	2	2	2	0	0	0	0	0
	0	1	1	1	1	1	1	1	2	1	1	1	1	1	1	1	1	1	1	1	2	2	2	2	2	1	1	1	0	1	1	2	2	2	1	1	2	2	2	2	2	2	2	2	2	2	2	2	2
	1	1	1	1	1	0	1	1	2	1	1	1	1	1	1	1	2	2	2	2	2	2	2	2	2	2	2	2	2	2	2	2	2	1	1	2	2	2	2	2	2	2	2	2	2	2	2	2	2
	1	2	0	1	1	1	1	0	0	0	0	0	0	0	0	0	1	1	1	1	1	1	1	0	1	2	1	1	0	1	1	1	2	2	1	1	1	1	1	0	1	1	1	1	1	1	2	1	1
	1	0	0	0	0	0	0	0	0	0	0	0	0	0	0	0	0	0	0	0	1	1	1	1	1	2	2	2	2	2	2	2	2	2	2	1	1	1	1	1	1	1	1	1	1	1	1	1	1
	0	1	1	1	1	0	1	1	1	1	1	1	1	1	1	1	1	1	1	1	1	1	1	2	2	1	1	1	1	1	1	1	1	1	1	1	1	1	1	1	1	1	1	1	0	0	0	0	0
	1	0	0	0	0	0	0	0	0	0	0	0	0	0	0	0	0	0	0	0	0	0	0	1	1	1	0	0	1	1	1	1	1	1	1	1	1	1	0	1	1	1	1	2	0	0	0	0	0
	1	1	1	1	1	1	1	2	2	2	2	2	2	2	2	2	2	2	2	2	2	2	2	2	2	1	1	1	1	1	1	1	1	1	1	0	0	0	0	0	0	0	0	0	1	1	1	1	0
	1	1	1	1	1	0	1	1	1	1	1	1	1	1	1	1	2	2	2	2	2	2	2	2	2	1	1	1	1	1	1	1	1	1	1	1	1	1	1	1	1	1	1	1	2	1	1	1	1
	2	1	1	1	1	1	1	1	1	1	1	1	1	1	1	1	0	0	0	0	1	1	1	0	1	1	1	1	1	1	0	1	1	2	1	0	0	0	0	0	0	0	0	0	1	1	1	2	1
	0	0	0	0	0	0	0	0	0	0	0	0	0	0	0	0	0	0	1	1	0	1	1	2	1	0	0	0	0	0	0	0	0	0	0	0	0	0	0	0	0	0	0	0	2	2	2	2	2
	1	1	1	1	1	1	1	1	1	1	1	1	1	1	1	1	0	0	1	0	1	1	1	2	1	2	2	2	2	2	2	2	2	2	2	0	0	0	0	0	0	0	0	0	2	2	2	2	2
	1	0	0	0	0	0	0	0	0	0	0	0	0	0	0	0	1	1	1	1	1	1	1	1	1	1	2	2	2	2	2	2	2	2	2	0	0	0	0	0	0	0	0	0	1	1	1	1	1
	2	2	1	1	1	1	1	1	1	1	1	1	1	1	1	1	1	1	0	0	1	1	1	1	1	1	1	1	1	1	2	1	2	2	2	0	0	0	0	0	0	0	0	0	0	0	0	0	0
True Skill Statistic	-0.079536	0.867647	0.943662	0.985915	0.971831	0.927092	0.985915	0.757746	0.626786	0.736537	0.780672	0.780672	0.757545	0.757545	0.794958	0.766387	0.217304	0.217304	0.28749	0.273405	0.238095	0.0687655	-0.018227	-0.0150235	-0.0428571	0.026512	0.104167	0.104167	0.0571665	0.130075	0.123214	0.151786	0.129412	0.0107705	0.0571665	0.0951087	-0.155462	-0.155462	-0.183877	-0.180613	-0.162852	-0.0904762	-0.0521008	-0.00588235	0.175	0.163732	0.214286	0.101232	0.234601
	██	██████████	██████████	███████████	███████████	██████████	███████████	█████████	███████	████████	█████████	█████████	█████████	█████████	█████████	█████████	███	███	████	████	███	██	█	█	█	█	██	██	██	██	██	███	██	█	██	██	███	███	███	███	███	██	██	█	███	███	███	██	███
Genotypes color codes:				⬛ 50R/50R				⬛ ECW/50R				⬛ ECW/ECW				⬛ missing data
TSS color codes:			⬛0.8 → 1				⬛ 0.2 → 0.8				⬛ -1 → 0.2
[truncated: 52 more columns]

## Sheet: Table S3
Table S3. Single Marker Analysis of polymorphisms between ECW and ECW50R identified by Genotyping-by-Sequencing.
SNP name	Chromosome	Position	LR	Pr > (F)	Sig	R2
SNP001	1	235649179	0.88	3.55-01		0.01
SNP002	3	134620	85.688	0	****	0.622
SNP003	3	699461	85.865	0	****	0.623
SNP004	3	1022878	80.378	0	****	0.506
SNP005	3	1071316	86.016	0	****	0.624
SNP006	3	1071343	69.596	0	****	0.547
SNP007	3	1098542	49.082	0	****	0.443
SNP008	3	4357053	37.894	1.00×10-09	****	0.321
SNP009	3	4370034	29.585	8.20×10-08	****	0.275
SNP010	3	4370456	46.921	0	****	0.413
SNP011	3	4387967	44.166	0	****	0.395
SNP012	3	4400105	51.028	0	****	0.44
SNP013	3	4400314	45.78	0	****	0.324
SNP014	3	4400319	45.78	0	****	0.324
SNP015	3	4488910	47.405	0	****	0.417
SNP016	3	4488911	47.405	0	****	0.417
SNP017	3	15123308	5.393	2.21×10-02	*	0.035
SNP018	3	15123354	5.393	2.21×10-02	*	0.035
SNP019	3	15304578	6.201	1.41×10-02	*	0.068
SNP020	3	15304621	6.188	1.42×10-02	*	0.068
SNP021	3	20377237	3.878	5.22×10-02
SNP022	3	21350566	1.039	3.15×10-01
SNP023	3	23970016	0.462	5.03×10-01
SNP024	3	26209320	0.947	3.37×10-01
SNP025	3	26688538	0.666	4.21×10-01
SNP026	3	230484507	0.217	6.46×10-01
SNP027	3	232342146	1.983	1.65×10-01
SNP028	3	232342151	1.983	1.65×10-01
SNP029	3	232386420	0.232	6.35×10-01
SNP030	3	232402053	1.124	2.96×10-01
SNP031	3	232464473	1.498	2.28×10-01
SNP032	3	232721527	1.053	3.12×10-01
SNP033	3	242579962	0.628	4.35×10-01
SNP034	3	243317714	0.195	6.64×10-01
SNP035	3	243523762	0.21	6.51×10-01			59603432
SNP036	4	14529454	1.359	2.50×10-01
SNP037	4	16352567	0.083	7.76×10-01
SNP038	4	16352587	0.083	7.76×10-01
SNP039	4	16352608	0.471	4.99×10-01
SNP040	4	17495439	0.094	7.62×10-01
SNP041	4	18118551	0.332	5.70×10-01
SNP042	4	25232270	0	9.87×10-01
SNP043	4	43432606	1.495	2.28×10-01
SNP044	4	125179344	0.076	7.85×10-01
SNP045	5	6896073	0.761	3.90×10-01
SNP046	5	9210011	0.725	4.01×10-01
SNP047	5	9244229	1.5	2.27×10-01
SNP048	5	9485203	0.334	5.69×10-01
SNP049	5	9719252	2.415	1.26×10-01
SNP050	5	10446780	1.083	3.05×10-01
SNP051	5	10478334	1.665	2.03×10-01
SNP052	5	11802428	0.55	4.65×10-01
SNP053	5	11802544	2.132	1.50×10-01
SNP054	5	12038763	0.005	9.46×10-01
SNP055	5	13729731	0.007	9.33×10-01
SNP056	5	13729741	0.007	9.33×10-01
SNP057	5	13731906	0.944	3.38×10-01
SNP058	5	40398073	0.081	7.80×10-01
SNP059	5	206749714	0.185	6.71×10-01
SNP060	5	207928667	0.994	3.26×10-01
SNP061	6	225880566	3.684	5.85×10-02
SNP062	6	225880570	3.684	5.85×10-02
SNP063	6	225880589	3.684	5.85×10-02
SNP064	6	225880599	3.684	5.85×10-02
SNP065	8	144541406	7.422	7.24×10-03	**	0.0851
SNP066	8	145300923	1.114	2.98×10-01
SNP067	8	145300953	1.114	2.98×10-01
SNP068	8	145316201	1.114	2.98×10-01
SNP069	11	219405293	0.054	8.20×10-01
SNP070	11	219755135	0.006	9.38×10-01
SNP071	11	225223632	0.088	7.70×10-01
SNP072	11	225985597	0.136	7.17×10-01
SNP073	11	225985598	0.136	7.17×10-01
SNP074	11	225985632	0.136	7.17×10-01
SNP075	11	228143309	0.07	7.94×10-01
SNP076	11	228143364	0	9.84×10-01
SNP077	11	228972005	0.51	4.82×10-01
SNP078	11	229124868	0.297	5.91×10-01
SNP079	11	229174731	0.617	4.39×10-01
SNP080	11	229174757	0.617	4.39×10-01
SNP081	11	229245406	0	1.00×10+00
SNP082	11	232969817	0.005	9.46×10-01
SNP083	11	233139600	0.079	7.82×10-01
SNP084	11	233139696	0.066	8.00×10-01
SNP085	11	233917549	0.441	5.13×10-01
SNP086	11	234200019	0.276	6.05×10-01
SNP087	11	234205210	0.719	4.03×10-01
SNP088	11	234205280	0.014	9.08×10-01
SNP089	11	234235400	0.508	4.82×10-01
SNP090	11	234246430	0	9.90×10-01
SNP091	11	234349594	0.029	8.68×10-01
SNP092	11	234410127	0.198	6.61×10-01
SNP093	11	234410136	0.811	3.75×10-01
SNP094	11	234983256	1.227	2.75×10-01
SNP095	12	231869312	0.3	5.89×10-01
SNP096	12	232072909	0.916	3.46×10-01
SNP097	12	232298632	0.242	6.28×10-01
SNP098	12	232316451	1.033	3.16×10-01
SNP099	12	232623962	0.149	7.03×10-01
SNP100	12	232962599	0.006	9.37×10-01
SNP101	12	232976819	0.083	7.76×10-01
Notations: LR: Likelihood ratio test statistic; Pr: Probability; Sig: Significance; *: p<0.05; **: p<0.01; ***: p<0.01; ****: p<0.001; R2: Coefficient of determination. Linakge groups are separated by lines. Shaded region shows linkage group associated with bs5. Positions are based on C. annuum UCD10X release 1.1.

## Sheet: Table S4
Table S4. CAPS markers used for fine mapping the position of bs5 resistance. Markers are located in chromosome 3 and genomic positions are based on C. annuum UCD10X reference genome release 1.1.
Marker	Position	Primers (5’ – 3’)	Mutation	Tm	RE	Sizes (bp)
						R	S
3g_C0.130	130210	F: TGCCCTTTTCCAGCCTCTT	T>C	61	Hpy99I	136, 82	218
		R: ACCCGTAGCCACTCCATAAC
3g_C0.13	134620	F: TATAGGTCACGGGTCCAAGC	A>G	61	NcoI	146	72, 74
		R: AACCTCCAAGATAACGGGCA
3g_C0.26	264608	F: TCAGTTCTTCCACCAAAGCG	T>G	60	BsrDI	69, 128	197
		R: TCCTCACCACACTATGCACA
3g_C0.39	397916	F: AGTGTCTCTTCATTATTGGTGAGGT	TCTCTTG>T	59	FokI	731	427, 300
		R: TGAATCCGCCACTATCCAAGC
3g_C0.68	680845	F: CATTTTATGAAATCATGTTCGCAG	T>C	52	BsmAI	380	238, 142
		R: TATTTCAATAGTTTTCGAGTATAGTT
3g_C0.70	702857	F: TGGAGCTAGCAAATCACCCT	C>G	62	BseYI	69, 139	208
		R: CGGGTTCAAGCCTTGGAAAC
3g_C1.11	1119330	F: ACTGCCATCCTTCTATCCGG	A>G	61	KpnI	80, 163	243
		R: TGAGGCTTCCCAAGTTGAGA
Notations: Tm: Annealing temperature (°C); RE: Restriction enzyme; R: Resistant parent; S: Susceptible parent

## Sheet: Table S5
Table S5. Confirmation of bs5 mapping in 88 ECW x ECW50R F2 plants with six CAPS markers located within the mapped region.
Plant phenotype	Markers
	3g_C0.130	3g_C0.134	3g_C0.26	3g_C0.68	3g_C0.70	3g_C1.11
50R	2	2	2	2	2	2
ECW	0	0	0	0	0	0
F1	1	1	1	1	1	1
Resistant	2	2	2	2	2	2
	2	2	2	2	2	2
	2	2	2	2	2	2
	2	2	2	2	2	2
	2	2	2	2	2	2
	2	2	2	2	2	2
	2	2	2	2	2	2
	2	2	2	2	2	2
	2	2	2	2	2	2
	2	2	2	2	2	2
	2	2	2	2	2	2
	2	2	2	2	2	2
	2	2	2	2	2	2
	2	2	2	2	2	2
	2	2	2	2	2	2
	2	2	2	2	2	2
	2	2	2	2	2	2
	2	2	2	2	2	2
Susceptible	1	1	1	1	1	1
	1	1	1	1	1	1
	1	1	1	–	1	1
	1	1	1	1	1	1
	0	0	0	0	0	0
	0	0	0	0	0	0
	1	1	1	1	1	1
	0	0	0	0	0	0
	1	1	1	1	1	1
	0	0	0	0	0	0
	1	1	1	1	1	1
	0	0	0	0	0	0
	0	0	0	0	0	0
	1	1	1	1	1	1
	1	1	1	1	1	1
	0	0	0	0	0	0
	1	1	1	1	1	1
	1	1	1	1	1	1
	0	0	0	0	0	0
	–	–	–	–	–	–
	1	1	1	1	1	1
	0	0	0	0	0	0
	0	0	0	0	0	0
	1	1	1	1	1	1
	1	1	1	1	1	1
	1	1	1	1	1	1
	0	0	0	0	0	0
	1	1	1	1	1	1
	1	1	1	1	1	1
	0	0	0	0	0	0
	0	0	0	0	0	0
	0	–	0	0	0	0
	1	1	1	1	1	1
	1	1	1	1	1	1
	0	0	0	0	0	0
	1	1	1	1	1	1
	0	0	0	0	0	0
	1	1	1	1	1	1
	0	0	0	0	0	0
	0	0	0	0	0	0
	1	1	1	1	1	1
	1	1	1	1	1	1
	0	0	0	0	0	0
	1	1	1	1	1	1
	0	0	0	0	0	0
	1	1	1	1	1	1
	1	1	1	1	1	1
	–	0	0	0	0	0
	1	1	1	1	1	1
	1	1	1	1	1	1
	1	1	1	1	1	1
	1	1	1	1	1	1
	1	1	1	1	1	1
	0	0	0	0	0	0
	0	0	0	0	0	0
	1	1	1	1	1	1
	1	1	1	1	1	1
	1	1	1	1	1	1
	1	1	1	1	1	1
	1	1	1	1	1	1
	0	0	0	0	0	0
	1	1	1	1	1	1
	0	0	0	0	0	0
	1	1	1	1	1	1
	1	1	1	1	1	1
	1	1	1	1	1	1
	0	0	0	0	0	0
	1	1	1	1	1	1
	0	0	0	0	0	0
	1	1	1	1	1	1
Genotype notations: 2: homozygous for the 50R allele; 1: heterozygous; 0: homozygous for the ECW allele; –: missing data. Phenotype notations: R: resistant; S: susceptible

## Sheet: Table S6
Table S6. Genotyping results for recombinant progenies from ECW × ECW50R fine-mapping F2 population.
Plant ID	Phenotype	Markers							Category
		3g_C0.13		3g_C0.26		3g_C0.68	3g_C0.70	3g_C1.11
F2_4	S	1		1		1	2	2	1		Category	Count	R/S
F2_8	S	1		1		2	2	2	2
F2_23	S	1		1		2	2	2	2		1	1	S
F2_27	R	1		2		2	2	2	3		2	2	S
F2_1	R	2		2		2	2	1	4		3	1	R
F2_6	R	2		2		2	2	1	4		4	4	R
F2_11	R	2		2		2	2	1	4		5	1	R
F2_29	R	2		2		2	2	1	4		6	1	R
F2_2	R	2		2		2	1	1	5
F2_22	R	2		2		1	1	1	6			total=10
Genotype notations: 2: homozygous for the 50R allele; 1: heterozygous); 0: homozygous for the ECW allele; –: missing data. Phenotype notations: R: resistant; S: susceptible

## Sheet: Table S7
Table S7. Genotyping results for recombinant progenies from ECW × ECW50R fine-mapping F3 population.
Plant ID	Phenotype	Markers							Category
		3g_C0.13		3g_C0.26		3g_C0.68	3g_C0.70	3g_C1.11
F3_10	S	0		0		2	2	2	1		Category	Count	R/S
F3_16	R	0		2		2	2	2	2
F3_9	R	0		2		2	2	2	2		1	1	S
F3_5	R	2		2		0	0	0	3		2	2	R
F3_7	R	2		2		0	0	0	3		3	2	R
F3_15	S	2		0		0	0	0	4		4	1	S
												total=6
Genotype notations: 2: homozygous for the 50R allele; 1: heterozygous); 0: homozygous for the ECW allele; –: missing data. Phenotype notations: R: resistant; S: susceptible

## Sheet: Table S8
Table S8. Positions and orientations of C. annuum ECW scaffolds include in bs5 (top) and bs6 (bottom) super-scaffolds.
bs5 UCD10X interval: 134620 - 680845
UCD10X		ECW					bs5 super-scaffold
Start	End	Scaffold	GenBank accession#	Start	End	Orientation	Start	End	Comment
		1730	VYZY01000537.1	45017	40018	(+/–)	1	5000	Upstream
134620	174271	1730	VYZY01000537.1	40017	1	(+/–)	5001	45017
							45018	48017	Gap
178084	317503	57199	VYZY01009811.1	138005	1	(+/–)	48018	186022
							186023	189022	Gap
321946	370622	399950	VYZY01023764.1	1	46300	(+/+)	189023	235322
							235323	238322	Gap
373663	680848	615	VYZY01000191.1	806552	514592	(+/–)	238323	530283
		615	VYZY01000191.1	514591	509592	(+/–)	530284	535283	Downstream
bs6 UCD10X interval: 178448757 - 179104308
UCD10X		ECW					bs6 super-scaffold
Start	End	Scaffold	Genbank accession#	Start	End	Orientation	Start	End	Comment
		68364	VYZY01010751.1	41419	46418	(+/+)	1	5000	Upstream
178448757	178775280	68364	VYZY01010751.1	46419	388885	(+/+)	5001	347467
							347468	350467	Gap
178778281	178971132	12756	VYZY01003515.1	192483	1	(+/–)	350468	542950
							542951	545950	Gap
178974133	179104307	19692	VYZY01005066.1	548375	418180	(+/–)	545951	676146
		19692	VYZY01005066.1	418181	413180	(+/–)	676147	681147	Downstream

## Sheet: Table S9
Table S9. Outline of TASSEL 3.0 Universal Network Enabled Analysis Kit (UNEAK) pipeline for analysis of bs6 raw data.
GBS pipeline steps	Arguments	Outputs
UCreadWorkingDirPlugin	-w
UQseqToTagCountPlugin	-e ApeKI	Total reads: 173,074,228
		Good barcode reads: 163,355,854
		Tags counted: 7,780,050
UMergeTaxaTagCountPlugin	-c 5	Tags remaining: 686,434
UTagCountToTagPairPlugin	-e 0.03	Tag-pair alignments: 123,955
		Tag-pair with >1 mismatch: 16,904
		Tag-pair with 1 mismatch: 107,051
		Reciprocal tag-pairs: 27,328
UTagPairToTBTPlugin		Tags writted: 54,656
UTBTToMapInfoPlugin
UMapInfoToHapMapPlugin	-mnMAF 0.02	Number of taxa: 96
	-mxMAF 0.2	Number of hapmap records: 27,328
	-mnC 0	Total SNPs: 8,093
	-mnC 1
SNP filtering by TASSEL GUI	Min count 90	SNP with no missing data: 1,096
	Min freq 0.0	Polymorphic between parents: 133
	Max freq 1.0

## Sheet: Table S10
Table S10. Genotypes of 92 (ECW x 60R) F2 plants at 133 SNPs identified by Genotyping by Sequencing, and phenotype of these plants upon infiltration with Xanthomonas euvesicatoria race 6 (strain Xv157). True Skill Statics (TSS) values are provided in the bottom.
Plant phenotype	149	270	273	338	405	688	774	1129	1132	1321	1395	1503	2029	2050	2665	2869	3145	3647	3675	4077	4522	4729	4771	5023	5163	5181	5239	5299	5336	5398	5650	5821	5871	5886	6000	6095	6190	6252	6599	6621	6803	6989	7020	7083	7201	7551	7556	7690	7988
Resistant	1	1	2	1	1	2	1	1	1	1	1	2	1	1	1	0	0	1	0	1	2	1	2	0	2	0	2	2	0	2	1	1	0	1	1	0	0	1	1	1	1	1	1	1	1	0	1	0	1
	1	0	1	2	2	0	1	2	1	2	2	0	2	2	0	0	0	2	2	1	2	2	0	2	0	0	0	1	0	0	0	1	2	2	1	0	2	2	2	2	2	0	2	1	2	1	1	1	1
	0	1	0	1	2	0	2	2	0	0	0	0	1	1	2	1	2	0	2	0	1	1	0	1	0	1	0	0	2	0	2	2	2	1	2	1	0	1	2	0	1	2	2	2	1	1	2	1	2
	1	1	1	1	2	2	2	2	0	1	2	0	2	2	2	1	1	1	1	2	0	1	2	1	2	1	2	0	1	2	2	2	0	1	1	1	1	0	1	1	2	0	0	2	0	1	2	1	1
	0	1	0	2	1	0	1	1	1	0	0	2	2	2	1	2	2	1	2	1	1	2	0	1	0	2	0	2	2	0	1	1	2	2	2	2	1	1	1	0	2	2	1	1	1	1	2	0	2
	1	1	1	1	1	1	1	1	1	1	1	1	1	1	1	0	1	1	2	2	1	0	1	1	1	0	1	1	1	1	1	1	1	1	1	0	1	1	1	1	1	2	0	1	1	1	2	1	2
	2	1	2	0	1	1	1	1	0	1	2	1	1	1	1	1	1	2	0	1	0	2	1	2	1	1	1	2	0	1	1	1	1	1	1	1	1	0	1	2	1	1	0	1	0	2	0	0	0
	0	1	0	2	2	1	2	2	2	0	0	0	2	2	2	1	1	0	1	1	2	2	1	2	1	1	1	0	1	1	2	2	1	2	2	1	1	2	2	0	2	2	2	2	2	2	2	0	2
	2	1	2	2	2	1	2	2	2	2	2	1	1	1	2	0	1	2	1	1	2	1	2	1	2	0	2	1	1	2	2	2	0	1	2	0	1	2	2	2	1	2	2	2	2	1	1	0	2
	1	1	1	1	1	1	1	1	0	1	1	2	1	1	1	1	1	1	1	1	1	0	1	0	1	1	1	2	1	1	1	1	1	1	1	1	0	0	1	1	1	1	0	1	1	0	1	1	1
	1	1	1	1	1	1	1	1	1	1	1	0	2	2	1	2	2	1	2	1	1	1	1	1	1	2	1	0	2	1	1	1	1	2	2	2	0	1	1	1	2	1	1	1	1	1	1	0	1
	1	1	1	1	2	1	2	2	2	1	1	1	2	2	2	2	2	1	2	1	2	1	1	1	1	2	1	1	2	1	2	2	1	2	2	2	1	2	2	1	2	2	2	2	2	1	2	2	2
	1	1	1	2	1	0	1	1	2	2	2	1	0	0	1	0	1	2	1	1	2	2	0	2	0	0	0	1	1	0	1	1	2	0	1	0	1	2	1	2	0	1	2	1	2	2	1	0	1
	0	1	1	2	2	1	2	2	2	0	0	2	2	2	2	2	0	0	0	1	2	2	0	2	1	2	2	0	0	2	2	2	0	2	2	2	2	2	2	0	2	0	2	2	2	2	0	2	0
	0	1	0	2	2	2	2	2	2	1	1	1	0	0	2	0	1	1	1	2	2	0	2	0	2	0	2	1	1	2	2	2	0	0	2	0	0	2	2	1	1	2	2	2	2	1	2	1	2
	2	1	2	1	2	1	2	2	1	2	2	0	2	2	2	1	1	2	1	2	2	1	1	1	1	1	1	0	1	1	2	2	1	2	2	1	1	1	2	2	2	1	1	2	1	1	1	2	1
	2	2	2	2	1	2	1	1	1	2	2	1	1	2	1	1	0	2	0	1	0	1	2	1	2	1	2	1	0	2	1	1	0	1	1	1	0	1	0	2	1	0	1	1	1	1	0	1	0
	1	1	1	1	2	2	2	2	1	1	1	1	1	1	2	0	0	1	0	1	1	2	2	2	2	1	2	1	0	2	2	2	0	1	2	0	2	1	2	1	2	0	1	2	1	2	0	2	0
	1	1	1	1	2	1	2	2	1	1	1	0	2	2	2	1	1	1	1	1	1	1	1	1	1	2	1	0	1	1	2	2	1	2	2	1	1	1	2	1	2	1	1	2	1	1	1	0	1
	1	0	1	2	2	2	2	2	2	1	1	0	2	2	2	1	1	1	1	1	2	0	2	0	2	1	2	0	1	2	2	2	0	1	2	1	0	2	2	1	2	0	2	2	2	0	1	2	0
	0	0	0	2	2	2	1	2	2	0	0	0	2	2	2	0	0	0	0	1	2	1	2	1	2	0	2	0	0	2	2	2	0	2	2	0	2	2	2	0	2	0	1	2	2	1	0	1	0
	1	1	1	1	0	1	1	1	1	0	0	0	1	1	1	1	2	0	2	2	1	1	1	1	1	1	1	0	2	1	1	1	1	1	1	1	1	1	1	0	1	1	1	1	1	1	1	2	1
	0	1	0	1	2	2	2	2	1	0	0	1	1	1	2	0	2	0	2	1	1	2	2	2	2	0	2	1	2	2	2	2	0	1	2	0	2	1	2	0	1	2	1	2	1	2	2	1	2
	1	1	1	1	2	0	2	2	1	1	1	2	2	2	2	1	1	1	0	1	1	1	0	1	0	1	0	2	1	0	2	2	2	2	2	1	1	1	2	1	2	1	1	2	1	1	1	1	1
	1	1	1	2	2	1	2	2	2	1	1	0	2	2	2	1	1	1	0	1	2	2	1	2	1	1	1	0	1	1	2	2	1	2	2	1	2	1	2	1	2	1	2	2	2	2	1	1	1
	1	2	2	2	1	2	2	2	1	1	1	2	2	2	2	1	2	1	0	1	1	2	2	2	2	1	2	2	2	2	1	1	0	2	2	1	2	1	2	1	2	0	1	1	1	2	1	2	1
	1	1	1	1	2	1	2	2	0	1	1	1	2	2	2	1	2	1	2	1	1	1	1	1	1	1	1	1	2	1	2	2	1	2	2	1	1	0	2	1	2	2	1	2	1	1	2	2	2
	1	1	1	1	2	1	2	2	0	1	1	1	2	2	2	1	2	1	2	1	1	2	1	2	1	1	1	1	2	1	2	2	1	2	2	1	2	1	2	1	2	2	2	2	1	2	2	1	2
	2	2	1	2	2	2	2	2	1	1	0	1	2	1	2	1	0	1	0	0	1	1	2	1	2	2	1	1	0	1	2	2	1	2	2	1	1	1	2	1	2	0	1	2	0	2	0	2	0
	0	1	0	1	1	0	1	1	1	0	0	1	0	0	1	2	0	0	0	1	1	1	0	1	0	2	0	1	0	0	1	1	2	0	1	2	0	1	1	0	0	0	1	1	1	1	0	0	0
	0	1	0	0	1	0	1	0	0	0	0	0	1	2	1	1	0	0	0	1	0	0	0	0	0	1	0	0	0	0	1	1	2	2	1	1	0	0	1	0	2	1	0	1	0	0	0	1	1
	0	1	0	2	2	1	2	2	2	0	0	1	1	0	2	1	1	0	1	2	1	1	1	1	1	1	1	1	1	1	2	2	1	2	1	1	1	2	2	0	1	1	2	2	2	1	0	2	1
	0	1	0	2	0	0	0	0	2	1	1	1	1	1	0	0	0	1	0	1	2	1	0	1	0	0	0	1	0	0	0	0	2	1	1	0	1	2	0	1	1	0	2	0	2	1	0	0	0
	0	1	0	1	1	1	1	1	1	0	0	0	1	1	1	0	0	1	0	0	1	2	1	2	1	0	1	0	0	1	1	1	1	1	1	0	2	1	1	0	1	0	1	1	1	2	0	1	0
	0	1	1	2	1	1	1	1	2	1	0	2	1	1	1	2	1	0	0	0	2	2	1	2	1	2	2	2	0	2	1	1	0	1	1	2	2	2	1	0	1	0	2	1	2	1	0	1	0
	0	1	0	0	0	2	0	0	0	0	0	2	0	0	0	2	1	0	1	1	0	1	2	1	2	2	2	2	1	2	0	0	0	0	0	2	1	0	0	0	0	0	0	0	0	1	0	1	0
	0	1	0	1	1	1	1	1	2	0	0	1	0	0	1	1	1	0	2	2	1	2	1	2	1	1	1	1	1	1	1	1	1	0	1	1	2	2	1	0	0	1	1	0	1	2	1	1	1
	1	1	1	1	0	1	0	1	2	1	1	1	1	1	1	0	0	1	0	1	1	1	1	1	1	0	1	1	1	1	1	1	1	0	1	0	1	1	1	1	1	0	1	1	1	1	0	1	0
	2	1	2	1	2	2	1	2	2	2	2	0	2	2	2	0	0	2	0	1	1	1	2	1	2	0	2	0	0	2	2	2	0	2	2	0	1	1	2	2	2	0	1	2	1	1	0	1	0
	1	1	1	2	2	1	2	2	0	1	1	2	2	1	1	1	2	1	2	1	1	1	1	1	1	1	1	2	2	1	1	1	1	1	1	1	1	1	1	1	1	2	1	1	1	1	1	1	2
	1	2	1	1	0	1	0	0	1	1	1	1	1	1	0	2	1	1	1	1	1	2	2	1	1	1	1	1	1	1	0	0	1	1	0	2	1	1	0	1	1	1	1	0	1	1	1	1	1
	0	2	0	1	1	1	1	1	1	0	0	0	2	1	1	1	0	0	0	1	1	0	1	0	1	1	0	0	0	0	1	0	2	1	1	1	0	1	1	0	1	0	1	1	1	0	0	1	0
	0	1	0	0	2	1	2	2	1	0	0	1	2	1	2	1	2	0	2	1	1	0	1	1	1	1	1	1	2	1	2	2	1	1	1	1	1	1	2	1	1	1	2	2	1	1	0	1	1
	0	1	0	0	1	0	1	1	0	0	0	1	0	0	1	1	1	0	1	1	0	1	0	1	0	1	0	1	1	0	1	1	2	0	1	1	1	0	1	0	0	0	0	1	0	1	0	1	0
	1	1	1	0	1	1	1	1	1	1	1	2	1	1	1	1	0	1	0	1	1	1	1	1	1	1	1	2	0	1	1	1	1	1	1	1	1	1	1	1	1	1	1	2	1	1	1	1	1
	2	1	2	1	0	1	0	0	2	2	2	0	1	1	0	2	1	2	1	0	1	2	1	2	1	2	2	0	1	2	0	0	0	1	0	2	2	1	0	2	1	0	1	0	1	2	0	1	0
	0	1	0	1	0	1	0	0	1	0	0	1	0	0	0	1	1	0	1	1	1	1	1	1	1	1	1	1	1	1	0	0	1	0	0	1	1	1	0	1	0	1	1	0	1	1	1	1	1
	1	1	1	0	0	0	0	0	0	2	2	2	0	0	0	1	1	2	2	2	0	2	0	2	0	1	0	2	1	0	0	1	2	0	0	1	2	0	0	2	0	2	0	1	0	2	2	1	2
	0	1	0	2	1	0	1	1	2	0	0	1	1	1	1	2	0	0	0	1	2	0	0	0	0	2	1	1	0	0	1	1	2	1	1	2	0	2	1	0	1	0	2	1	2	0	0	1	0
	1	1	2	0	1	1	1	1	1	2	2	0	1	1	1	1	1	2	1	1	0	1	1	1	1	1	1	0	1	1	1	1	1	1	1	1	1	1	1	2	1	1	0	1	0	1	1	2	1
	0	0	0	1	1	1	1	1	1	0	0	0	0	2	2	1	0	0	0	0	2	2	0	2	1	1	2	0	0	1	2	1	0	1	1	1	2	1	2	0	1	1	1	1	0	2	1	2	2
	1	0	1	1	0	1	0	0	1	1	1	1	0	0	0	1	0	1	0	1	1	1	1	1	1	1	1	1	0	1	0	0	1	0	0	1	0	1	0	1	0	0	1	0	1	1	0	2	0
	1	0	1	2	2	1	2	2	1	1	2	0	2	1	2	2	1	1	0	1	2	0	0	0	1	1	1	0	1	1	2	2	1	2	2	2	0	1	2	1	2	0	2	2	2	0	0	1	0
	0	1	0	2	1	2	1	1	2	0	0	1	1	1	1	0	1	0	1	1	2	1	2	1	2	0	1	1	1	1	1	1	1	1	1	0	1	2	1	1	1	1	2	1	2	1	1	2	1
	1	0	0	1	1	1	0	1	2	0	0	0	1	1	1	1	1	0	1	1	1	0	1	0	1	1	1	0	1	1	1	1	1	0	1	1	0	2	1	0	1	1	1	1	1	0	1	2	1
	2	1	2	1	1	1	1	1	1	2	2	1	1	1	1	1	1	2	1	1	1	0	1	0	1	1	1	1	1	1	1	1	1	1	1	1	0	1	1	2	1	1	1	2	1	0	1	2	1
	2	0	2	2	0	2	0	2	0	2	2	0	0	0	1	0	0	2	0	0	1	0	2	0	2	0	2	0	0	2	1	1	0	0	1	0	0	1	0	2	0	1	1	1	2	0	1	1	1
	1	0	1	1	1	0	2	1	2	1	1	2	1	1	2	0	1	1	2	0	2	2	1	1	0	0	1	1	1	0	2	2	1	1	1	0	2	2	2	1	1	2	2	1	2	0	2	1	2
	1	1	1	0	0	1	0	0	0	1	1	0	0	0	0	1	1	1	1	2	0	0	1	0	1	1	2	0	1	2	0	0	0	0	0	2	0	0	0	1	0	0	0	0	0	0	0	2	0
	0	1	0	1	0	2	0	0	0	0	0	2	0	0	0	1	1	0	2	1	1	1	2	1	2	1	2	2	1	2	0	0	0	0	0	1	1	1	0	0	0	1	2	0	1	1	1	0	1
	0	2	0	2	2	1	1	0	1	0	0	0	2	2	1	0	1	0	1	0	2	1	1	1	2	0	1	0	1	2	0	2	1	2	1	0	1	2	1	1	2	1	1	1	2	1	2	2	2
	2	1	2	1	0	1	0	0	1	2	2	0	1	1	0	0	0	2	0	1	1	2	1	2	1	0	1	0	0	1	0	0	1	1	1	0	2	1	0	2	1	0	1	0	1	1	0	1	0
	1	1	1	1	1	2	1	1	1	1	1	1	1	1	1	0	1	1	1	1	1	0	2	0	2	0	2	1	1	2	1	1	0	1	1	0	0	1	1	1	1	1	1	2	1	0	2	1	1
	1	1	1	0	0	2	0	0	0	1	1	0	0	0	0	1	1	1	2	1	0	1	2	1	2	1	2	0	1	2	0	0	0	0	0	1	0	0	0	1	0	2	0	0	0	1	2	1	2
	1	1	1	0	0	1	0	0	2	1	1	1	0	0	0	2	0	1	0	2	2	1	1	1	1	2	1	1	0	1	0	0	1	0	0	2	1	2	0	1	0	0	1	0	1	1	0	0	0
	0	1	0	1	1	1	1	1	1	0	0	0	0	1	1	0	0	0	0	1	1	0	1	0	1	0	1	0	0	1	1	1	1	1	1	0	0	1	1	0	1	2	1	1	1	0	2	1	2
	1	1	1	1	1	2	1	1	1	1	1	1	1	1	1	1	2	1	2	1	1	1	2	1	2	1	2	1	1	2	1	1	0	1	1	1	1	1	1	1	1	2	2	1	1	1	2	1	2
	1	1	1	1	1	1	1	1	2	1	1	1	2	2	1	1	2	1	2	1	1	2	1	2	1	0	1	1	2	1	1	1	1	2	1	0	2	2	1	1	2	1	1	1	1	2	2	0	1
	0	1	0	1	1	2	1	1	1	1	1	1	1	1	1	1	1	1	1	1	1	0	2	0	2	2	2	0	1	2	1	1	0	1	1	1	0	1	1	1	1	0	1	1	1	0	0	1	1
	1	1	1	1	0	2	0	0	1	1	1	1	0	0	0	0	1	1	0	1	1	1	2	1	2	0	2	1	1	2	0	0	0	0	0	0	1	1	0	1	0	0	1	0	1	1	0	0	0
	0	1	0	1	0	1	0	0	2	0	0	1	0	0	0	2	2	0	2	1	1	0	1	0	1	2	0	1	2	0	0	0	2	0	0	2	1	1	0	0	0	1	1	0	2	0	2	0	1
	2	1	2	1	0	1	0	0	1	2	2	1	0	0	0	1	1	2	1	1	1	0	1	0	0	1	0	1	1	0	0	0	2	0	0	1	0	1	0	2	0	1	1	0	1	0	1	1	1
	2	1	2	1	0	2	1	0	1	2	1	0	0	1	0	2	2	2	2	0	0	1	2	0	2	2	2	1	2	2	0	1	0	0	0	1	0	0	0	1	0	2	1	0	1	0	2	0	2
	1	1	1	0	2	2	0	0	0	1	1	2	1	1	0	1	1	1	0	1	0	0	2	0	2	1	2	2	0	2	0	1	0	1	0	1	0	0	0	1	1	0	0	1	0	0	0	1	0
	2	2	2	2	0	2	1	2	2	1	1	0	0	1	1	1	1	1	1	1	2	1	2	1	2	1	2	0	1	2	1	1	0	1	1	0	1	2	1	1	1	0	2	1	2	1	0	0	0
	2	1	2	1	0	2	0	0	1	2	2	1	0	0	0	0	1	2	1	1	1	2	2	2	2	1	2	1	1	2	0	0	0	0	0	0	1	1	0	2	0	1	1	0	0	2	1	0	1
	1	1	0	0	0	1	0	1	0	1	1	1	0	0	0	0	0	1	2	1	0	2	1	2	1	0	1	2	0	1	0	0	1	1	1	0	2	0	0	1	0	2	0	0	0	2	2	1	2
	1	0	1	0	1	0	1	1	0	1	1	1	1	1	1	1	1	1	1	0	0	2	0	2	0	1	1	1	1	1	1	1	1	1	1	1	1	0	1	1	1	1	0	1	0	2	1	2	1
	2	1	2	0	0	1	0	0	0	2	2	1	0	1	0	1	1	2	1	1	0	1	1	1	1	1	1	1	1	1	0	0	1	0	0	1	1	0	0	2	0	1	0	0	0	1	1	0	1
	1	1	1	0	1	1	0	0	1	0	0	2	0	0	0	1	1	0	1	2	0	1	1	1	1	1	1	2	1	0	0	0	0	0	0	1	1	1	0	0	0	0	0	0	0	1	0	1	0
	1	1	1	0	0	1	0	0	0	1	1	1	1	1	0	1	2	1	2	1	0	0	1	0	1	1	1	1	2	1	0	0	1	1	0	1	0	0	0	1	1	2	0	0	0	0	2	2	2
	1	1	1	0	1	1	1	1	1	1	1	0	1	1	1	1	0	1	0	0	0	0	1	0	1	1	1	0	0	1	1	1	1	1	1	1	0	1	1	1	1	0	1	1	1	0	0	0	1
	2	1	2	0	0	1	0	0	0	2	2	0	0	0	0	1	1	2	2	1	0	0	1	0	1	1	1	0	1	1	0	0	1	0	0	1	0	0	0	2	0	2	0	0	0	0	2	2	1
	1	1	1	0	0	1	0	0	0	1	1	2	0	0	0	1	1	1	1	1	0	1	1	1	1	2	2	2	1	2	0	0	0	0	0	1	1	0	0	1	0	1	0	0	0	1	1	1	1
	0	1	0	1	1	0	1	1	1	0	0	0	0	0	1	1	1	0	1	1	1	2	0	1	0	1	1	0	1	1	1	1	1	0	1	1	2	2	1	0	0	1	1	1	1	2	1	1	1
	0	0	0	1	1	1	0	1	1	0	0	2	0	1	1	1	0	0	0	1	1	0	1	0	1	1	1	2	0	0	1	1	1	1	1	1	0	1	1	0	1	0	1	1	1	0	0	1	0
	1	1	1	1	1	1	0	0	1	1	1	1	0	0	0	0	0	1	1	1	1	1	1	1	1	0	1	1	0	1	0	1	1	0	0	0	1	1	0	1	0	1	1	1	1	1	1	0	1
	1	1	1	1	1	1	1	1	1	1	1	1	0	0	1	1	0	1	0	1	1	2	1	2	1	1	1	1	0	1	1	1	1	0	0	1	2	1	1	1	0	0	1	1	1	2	0	1	1
	0	1	0	2	0	1	0	0	1	1	1	1	0	0	0	1	1	1	1	1	1	2	1	2	1	1	1	1	1	1	0	0	1	0	0	1	2	1	0	1	0	0	1	0	1	2	0	1	0
	1	0	0	2	0	0	0	0	1	1	1	2	0	0	0	1	1	1	1	1	2	2	0	2	0	1	0	2	1	0	0	0	2	0	0	1	2	1	0	1	0	0	1	0	1	2	0	1	0
	0	2	0	1	0	1	0	0	0	0	0	2	0	0	0	1	1	0	1	0	0	1	1	2	2	0	2	1	1	1	0	1	0	0	0	1	1	0	1	0	0	1	1	1	1	0	1	1	1
	1	1	1	0	0	2	0	0	0	1	1	2	0	0	0	2	1	1	1	1	0	0	2	0	2	2	1	2	1	1	0	0	1	0	0	2	0	0	0	1	0	1	0	0	0	0	1	2	1
True Skill Statistic	-0.00218938	0.0240832	0.0164204	0.2578	0.544061	0.106732	0.541325	0.578544	0.0722496	-0.0180624	0.0509031	-0.0153257	0.475096	0.506842	0.559934	-0.0366721	0.199234	0.0164204	0.122605	0.0771757	0.23919	0.109469	0.125342	0.106732	0.109469	0.0322934	0.077723	0.000547345	0.215107	0.0935961	0.525452	0.525452	0.0136836	0.422003	0.657909	-0.0366721	0.0536398	0.103996	0.559934	0.0322934	0.541325	0.186097	0.204707	0.509579	0.170224	0.138478	0.138478	0.103996	0.170224
	█	█	█	████	██████	██	██████	███████	██	█	██	█	██████	██████	███████	█	███	█	██	██	███	██	██	██	██	█	██	█	███	██	██████	██████	█	█████	████████	█	██	██	███████	█	██████	███	███	██████	███	██	██	██	███
Genotypes color codes:				⬛ 60R/60R				⬛ ECW/60R				⬛ ECW/ECW				⬛ missing data
TSS color codes:			⬛0.6 → 1				⬛ 0.2 → 0.8				⬛ -1 → 0.2
[truncated: 84 more columns]

[truncated: 7 more sheets: Tabel S11, Table S12, Table S13, Table S14, Table S15, Table S16, Table S17]
